# Supplementary material for: Effect of Modified Triple-Layer Application on the Bond Strength of Different Dental Adhesive Systems to Dentin
Source: J Funct Biomater. 2023 Oct 17;14(10):522. doi: 10.3390/jfb14100522 (PMC10607670; doi:10.3390/jfb14100522)
Supplement: Supplementary file 1 [file jfb-14-00522-s001.zip]

Archive with 1 entries (1 files):
- jfb-2649761-supplementary.pdf
